# Supplementary material for: The effects of viewing visual artwork on patients, staff, and visitors in healthcare settings: A scoping review
Source: PLoS One. 2025 Aug 20;20(8):e0328215. doi: 10.1371/journal.pone.0328215 (PMC12367177; doi:10.1371/journal.pone.0328215)
Supplement: S2 File — (XLSX) [file pone.0328215.s002.xlsx]

## Sheet: Sheet1
Category	Variable	Description	Data Type	Quant/Qual	Possible Values	APA Citation
General Information	SID: Study ID	Unique identifier	Text	Qual	Generated by Covidence
	LA: Lead Author	List last name of lead author of the study	Text	Qual	Author name(s)
	YOP: Year of Publication	Year study was published	Numeric (Year)	Qual	Year
	TTL: Title	Title of paper / abstract / report / media that data are extracted from.	Text	Qual	Text
	ROS: Region of Study	Region in which the study was conducted:	Checklist with "Other" option	Quant	AFR: Africa Region (Sub-Saharan) EAR: East Asia Region EUR: European Region MENAR: Middle East and North Africa Region AMR-N: Region of the Americas: North AMR-CSC: Region of the Americas: Central, South, Caribbean WPR: Western Pacific Region Original extraction was informed by the World Health Organization (WHO), in its division of the world into six regions for reporting, analysis, and administ…	World Health Organization. (n.d.) WHO regional offices. https://www.who.int/about/who-we-are/regional-offices#:~:text=Who%20we%20are,Office%20for%20the%20Western%20Pacific
	RNT: Region Notes	Additional details about the region(s) in which the study was conducted	Text	Qual	Text Description
	FDA: Field/ Discipline of Article Sub-Question 1	Field or discipline contextualizing the visual art program. For publications listed in Journals : Reference the title and scope of the journal to inform selection of fields/disciplines; For gray literature outside of journals: align in the core content, participants, and objectives detailed in the publication to inform selection of fields/disciplines	Checklist with "Other" option	Quant	CTP: Clinical and Therapeutic Practices - Physical health interventions and therapies (clinical practice, rehabilitation and palliative care, nursing and caregiving, geriatric care, pediatrics) MHW: Mental Health - Mental health care, psychological therapies, and wellbeing initiatives (mental health, psychology, art therapy) HSA: Health Systems and Administration - Management, organization, and e…
Methodology	TOS: Type of Study Sub-Question 2	Type of study	Checklist with "Other" option	Quant	RT (Randomized Trial): A study with random allocation to control and intervention groups to measure effects. NRT (Non-Randomized Trial): A study where participants are assigned to groups without randomization. CHS (Cohort Study): A study where a group of people is followed over time to observe outcomes. CSS (Cross-Sectional Study): A study that analyzes data from a population at a single point in…
	MU: Methods Used Sub-Question 2	Strategies/techniques employed to assess the effects of the visual art program.	Checklist with "Other" option	Quant	QNM (Quantitative Methods): Methods involving numerical data collection and analysis, such as surveys or experiments. QLM (Qualitative Methods): Methods focused on understanding experiences through interviews, focus groups, or observations. MMT (Mixed Methods): Combination of qualitative and quantitative approaches. ABM (Arts-Based Methods): Methods using artistic processes for inquiry and data c…
	DCM: Data Collection Methods Sub-Question 2	Approaches/techniques used to gather data in the study	Checklist with "Other" option	Quant	SUR (Surveys/Questionnaires): Structured forms to collect participant responses. IFG (Interviews/Focus Groups): Data from individual or group discussions with participants. OBS (Observation): Data collected by watching participants without direct interaction. PRO (Participant-Reported Outcomes): Data directly reported by participants about their experiences or wellbeing. EAT (Engagement/Attendanc…
	NQM: Noteworthy Quotes (METHODOLOGY) Sub-Question 2			Qual	Text
Population Details	PD: Population Description Sub-Question 3	Description of the population involved	Checklist with "Other" option	Quant	PTS (Patients): Individuals receiving care in healthcare settings. HS (Healthcare Staff): Medical professionals who provide direct patient care (e.g., doctors, nurses, physical therapists, occupational therapists, speech therapists). NHS (Non-Healthcare Staff): Employees who support the healthcare environment but do not provide direct patient care (e.g., administrative staff, janitors, food servi…
	NQP: Noteworthy Quotes (POPULATION) Sub-Question 3			Qual	Text
Program Characteristics	THF: Type of Healthcare Facility Sub-Question 4	Type of healthcare facility where visual art program was implemented	Checklist with "Other" option	Quant	HOS: Hospital (general, teaching, specialty) CPS: Clinic, Primary, or Specialty Care Facility (Outpatient clinic, community health clinic, general practitioner offices, specialty centers) LTCF: Long-Term Care Facility (Nursing home, geriatric care) MHF: Mental Health Facility (Psychiatric hospitals and mental health centers) PHC: Palliative and Hospice Care (End-of-life and palliative care facili…
	HSA: Healthcare Setting of Art Sub-Question 5	Specific setting within the healthcare facility where the visual artwork was displayed (e.g., waiting room, lobby, in-patient room, etc.)	Checklist with "Other" option	Quant	PSS: Public/Shared Spaces: Areas accessible to all (e.g. waiting rooms, lobbies, reception, or entrance areas where patients and visitors wait or check-in) IPR: In-Patient/Outpatient Rooms (Patient rooms for both overnight stays (in-patient) and non-overnight treatments (outpatient)) CH: Corridors/Hallways (Walkways connecting different areas in the facility) CDC: Cafeteria/Dining/Common Areas (S…
	VAA: Visual Art Artifact Sub-Question 6	Type of visual art described in the study	Checklist with "Other" option	Quant	PTG (Painting): Paintings on canvas or surfaces. MUR (Murals): Image and/or media on wall(s) (e.g., paintings, projections, tapestries). MSC (Mosaic): Art made from assembled pieces (e.g., glass, stone, tiles). PHO (Photography): Art created by capturing images with a camera. SCL (Sculpture/Tangible Object): Three-dimensional art, either crafted (e.g., stone, metal, wood) or repurposed items (fou…
	NQPC: Noteworthy Quotes (PROGRAM CHARACTERISTICS)			Qual	Text
Reported Outcomes	OP: Outcomes for Staff Sub-Question 7	Outcomes related to staff wellbeing, wellness, and/or belonging	Checklist with "Other" option	Quant	WPB (Workplace Belonging): The experience of feeling accepted, valued, and connected within one's work environment, characterized by the ability to be oneself, acceptance by colleagues, valuing diversity, and feeling connected to the organization (Brimhall & Mor Barak, 2023). Belonging is a need for interpersonal connections and is the basis for an individual’s self-esteem and self-actualization …	WPB (Workplace Belonging): - Borrott, N., Day, G. E., Sedgwick, M., & Levett-Jones, T. (2016). Nursing students’ belongingness and workplace satisfaction: Quantitative findings of a mixed methods study. Nurse Education Today, 45, 29–34. https://doi.org/10.1016/j.nedt.2016.06.005 - Brimhall, K. C., & Mor Barak, M. E. (2023). Organizational belonging – proposing a new scale and its relationship to …
	OP: Outcomes for Patients Sub-Question 7	Outcomes related to patient wellbeing, wellness, and/or belonging	Checklist with "Other" option	Quant	RPC (Reduced Physical Discomfort): Participants mention less pain, soreness, or physical discomfort due to art (e.g., pain relief, eased tension, reduced discomfort). EWB (Enhanced Emotional Wellbeing): Experiencing general emotional uplift, reduced anxiety, or a sense of balance due to art engagement (e.g., feeling calmer, happier, emotionally balanced). Focuses on immediate emotional responses …	EWB (Enhanced Emotional Wellbeing): - Dodge R, Daly A, Huyton J, Sanders L. The challenge of defining wellbeing. Intnl J Wellbeing. 2012 Aug 28;2(3):222–35. - Pesata, V., Colverson, A., Sonke, J., Schaefer, N., Sams, K., Carrion, F. M., & Hanson, S. (2022). Engaging the arts for wellbeing in the United States of America: A scoping review. Frontiers in Psychology, 12. https://doi.org/10.3389/fpsyg…
	OV: Outcomes for Visitors Sub-Question 7	Outcomes related to visitor wellbeing, wellness, and/or belonging	Checklist with "Other" option	Quant	MHI (Mental Health Intervention): IDENTIFIED. Targeted approaches designed to treat or manage specific mental health conditions, focusing on identifying underlying mechanisms, designing interventions to engage these mechanisms, and measuring clinical outcomes (National Institute of Mental Health, n.d.) (e.g., anxiety reduction, stress relief). WMHP (Wellbeing + Mental Health Promotion): GENERAL P…	MHI (Mental Health Intervention): - Institute of Medicine. (2001). Crossing the quality chasm: A new health system for the 21st century. National Academies Press. WMHP (Wellbeing + Mental Health Promotion): - World Health Organization. (n.d.). Mental health promotion. https://www.who.int/health-topics/mental-health - Dodge R, Daly A, Huyton J, Sanders L. The challenge of defining wellbeing. Intnl…
	NQO: Noteworthy Quotes (OUTCOMES)			Qual	Text
		NOTES: - Data extraction was adapted to accommodate non-peered-reviewed sources, such as blogs, media articles, or unpublished reports, thematically organized as BMGL (Blog/Media/Gray Literature). For example, authors' names were replaced with organizational names when authorship was not indicated, while Field, Type of Study, Methods, and Data Collection were estimated using available descriptions
