# Supplementary material for: The effects of viewing visual artwork on patients, staff, and visitors in healthcare settings: A scoping review
Source: PLoS One. 2025 Aug 20;20(8):e0328215. doi: 10.1371/journal.pone.0328215 (PMC12367177; doi:10.1371/journal.pone.0328215)
Supplement: S3 File — (XLSX) [file pone.0328215.s003.xlsx]

## Sheet: Regional Analysis
	Region and Location Listings Across Publications
	Note: Table 1 in Manuscript details each location for all 68 publications for this review
	Region	Location(s)	No. of Publications per location
	East Asia	China	1
		Hong Kong	1
	European Region	Denmark	1
		Germany	1
		Ireland	1
		Italy	3
		Norway	2
		The Netherlands	1
		United Kingdom	20
		Portugal	1
		Slovenia	1
	Middle East and North Africa	Egypt	1
		Libya	1
		Palestine	1
	Multiple Locations	Spain & United States	1
	North America	Canada	3
		Muscogee Nation	1
		United States	22
	Sub-Saharan Africa	Nigeria	1
	Western Pacific	Australia	4

## Sheet: Gray Literature Report Types
	Gray Literature Publication Types Analysis
	Gray Literature Publication Type	Citation
	News Report (13 total)	Landes 2023
		Dawood 2019
		Holland 2022
		Iwenwanne 2019
		Marshall 2022
		Davies 2020
		Wecker 2019
		Cleveland Clinic 2016
		Webb 2023
		Knibbs 2023
		Landro 2014
		Stoppard 2021
		Johnson 2017
	Program Report (7 total)	US Dept of Veteran Affairs 2016
		Kidd 2015
		Starlight Children's Foundation 2022
		Sutter Health 2023
		Duncan 2003
		George
		Houston Methodist 2018
	Digital Media (4 total)	Mural Man 2024
		Bruce-Gordon 2023
		Paintings in Hospitals 2022
		Nordic Art Initiative 2017
	Editorial (5 total)	Ball 2018
		Douglas 2011
		Lankston 2010
		Edwards 2023
		Reed, 2007
	Conference Proceeding (3 total)	Clementi 2019
		Jurblum 2023
		Willmoth 2021
	Thesis (1 total)	Cohen 1996

## Sheet: Fields & Disciplines
	Field(s)/ Discipline(s) Analysis
	PEER-REVIEWED							GRAY LITERATURE
	Citation	Arts & Culture Institutions	Built Environment	Clinical & Therapeutic Practice	Health Systems & Administration	Mental Health		Citation	Arts & Culture Institutions	Built Environment	Clinical & Therapeutic Practice	Health Systems & Administration	Mental Health
	Abulawi 2023		1			1		Ball 2018			X
	Bae 2022		1					Bruce-Gordon 2023	X
	Baumann 2013			1				Clementi 2019			X
	Beukeboom 2012			1				Cleveland Clinic 2016			X
	Biddiss 2019			1		1		Cohen 1996			X
	Bonett 2015			1				Davies 2020			X
	Butler 2020					1		Dawood 2019			X
	Caspari 2007		1					Douglas 2011		X	X
	Caspari 2011		1	1				Duncan 2003			X		x
	Csipke 2016		1	1				Edwards 2023		X		X
	Dalke 2006		1					George 2018			X
	Farrell 2016			1		1		Holland 2022		X	X
	Gao 2021			1				Houston Methodist 2018		X	X
	Gashoot 2022		1					Iwenwanne 2019	X				x
	Gore 2022			1				Johnson 2017	X				x
	Hamed 2019		1		1			Jurblum 2023		X
	Hill 2020			1				Kidd 2015					x
	Ho 2015			1				Knibbs 2023			X
	Huet & Holttum 2016			1		1		Landes 2023	X		X
	Karnik 2014		1			1		Landro 2014			X
	Lone 2021			1				Lankston 2010		X	X
	McCabe 2011					1		Marshall 2022					x
	McCunn 2020				1			Mural Man 2024	X		X
	Mendelson 2023			1				Nordic Art Initiative 2017	X		X
	Monti 2012		1	1		1		Paintings in Hospitals 2022			X
	Mroczek 2005		1					Reed 2007			X
	Nanda 2011				1	1		Starlight Children's Foundation 2022			X
	Nielsen 2017			1				Stoppard 2021					x
	Payam 2023		1	1				Sutter Health 2023		X	X
	Pearson 2018			1				US Dept of Veteran Affairs 2016		X
	Saarinen 2023			1	1			Webb 2023			X
	Saraiva 2022	1		1				Wecker 2019			X
	Sui 2023		1	1		1		Willmoth 2021	X				x
	Trevisani 2010			1				Count	7	8	23	1	7
	Windle 2018	1		1
	Count	2	13	23	4	10

## Sheet: Participants Number Report
	Participants - Numbers Reported in Each Article Analysis
	Citation	Staff			Patients			Visitors	Participants Not Specified	Other	Publication Total
		Healthcare Staff	Non-Healthcare Staff	Not Specified	Patients - Adult	Patients - Youth (Pediatric)	Patients - Older Adults (Geriatric)	Attendees, Participants, and Parents of Patients		Experts, Artists	NA
	PEER-REVIEWED
	Abulawi 2023	9				18		8		12	47
	Bae 2022						48				48
	Baumann 2013						18				18
	Beukeboom 2012				457						457
	Biddiss 2018					271					271
	Bonett 2015				41						41
	Butler 2020	32			35						67
	Caspari 2007				270						270
	Caspari 2011									16	16
	Csipke 2016	68	3								71
	Dalke 2006										Not Reported
	Farrell 2016								119		119
	Gao 2021				150						150
	Gashoot 2022							10			10
	Gore 2022				73						73
	Hamed 2019				372						372
	Hill 2020				92						92
	Ho 2015	24	26		31			12			93
	Huet & Holttum 2016	14	6								20
	Karnik 2014								826		826
	Lone 2021				80						80
	McCabe 2011				180						180
	McCunn 2020		29								29
	Mendelson 2023	40			19						59
	Monti 2012							502			502
	Mroczek 2005			730							730
	Nanda 2011	22									22
	Nielsen 2017				30						30
	Payam 2023					37					37
	Pearson 2019					90					90
	Saarinen 2023										Not Reported
	Saraiva 2022										Not Reported
	Sui 2023				13						13
	Trevisani 2010				239						239
	Windle 2018						125				125
	PR Sub-Totals:	209	64	730	2082	416	191	532	945	28
	PR Population Totals:	1003			2689			532	973
	PR Total:	5197
	GRAY LITERATURE
	Ball 2018										Not Reported
	Bruce-Gordon 2023	14			9			2		23	48
	Clementi 2019				27						27
	Cleveland Clinic 2016										Not Reported
	Cohen 1996										Not Reported
	Davies 2020										Not Reported
	Dawood 2019										Not Reported
	Department of Veteran Affairs 2016										Not Reported
	Douglas 2011				1						1
	Duncan 2003	191	134		208						533
	Edwards 2023										Not Reported
	George 2023				186						186
	Holland 2022										Not Reported
	Houston Methodist 2018										Not Reported
	Iwenwanne 2019										Not Reported
	Johnson 2017										Not Reported
	Jurblum 2023										Not Reported
	Kidd 2015				5						5
	Knibbs 2023										Not Reported
	Landes 2023										Not Reported
	Landro 2014										Not Reported
	Lankston 2010										Not Reported
	Marshall 2022										Not Reported
	Mural Man 2024										Not Reported
	Nordic Art Initiative 2017										Not Reported
	Paintings in Hospitals 2022										Not Reported
	Reed 2007										Not Reported
	Starlight Children's Foundation 2022										Not Reported
	Stoppard 2021										Not Reported
	Sutter Health 2023	1			8						9
	Webb 2023										Not Reported
	Wecker 2019										Not Reported
	Willmoth 2021										Not Reported
	GL Sub-Totals:	206	134	0	444	0	0	2	0	23
	GL Population Totals:	340			444			2	23
	GL Total:	809
	Sub-Totals:	415	198	730	2526	416	191	534	945	51
	Population Totals:	1343			3133			534	996
	Grand Total:	6006

## Sheet: Participants Engagement Report
	Participants - Mention of Engagement in Each Article Analysis
	Citation	Staff			Patients			Visitors	Participants Not Specified	Other
		Healthcare Staff	Non-Healthcare Staff	Not Specified	Patients - Adult	Patients - Youth (Pediatric)	Patients - Older Adults (Geriatric)	Attendees, Participants		Experts, Artists
	PEER-REVIEWED
	Abulawi 2023	X				X		X		X
	Bae 2022						X
	Baumann 2013						X
	Beukeboom 2012				X
	Biddiss 2018					X
	Bonett 2015				X
	Butler 2020	X			X
	Caspari 2007				X
	Caspari 2011									X
	Csipke 2016	X	X		X
	Dalke 2006	X			X			X
	Farrell 2016	X	X		X			X
	Gao 2021				X
	Gashoot 2022							X
	Gore 2022				X
	Hamed 2019				X
	Hill 2020				X
	Ho 2015	X	X		X			X
	Huet & Holttum 2016	X	X
	Karnik 2014			X	X		X	X
	Lone 2021				X
	McCabe 2011				X
	McCunn 2020		X
	Mendelson 2023	X			X
	Monti 2012							X
	Mroczek 2005			X
	Nanda 2011	X			X
	Nielsen 2017				X
	Payam 2023					X
	Pearson 2019					X
	Saarinen 2023	X			X
	Saraiva 2022					X		X
	Sui 2023				X
	Trevisani 2010				X
	Windle 2018						X
	Peer-Reviewed Count	10	5	2	21	5	4	8	0	2
	GRAY LITERATURE
	GRAY LITERATURE
	Citation	Staff			Patients			Visitors	Participants Not Specified	Other
		Healthcare Staff	Non-Healthcare Staff	Not Specified	Patients - Adult	Patients - Youth	Patients - Older Adults	Attendees, Participants		Experts, Artists
	Ball 2018	X			X		X	X
	Bruce-Gordon 2023	X	X		X			X		X
	Clementi 2019				X
	Cleveland Clinic 2016				X
	Cohen 1996			X	X	X	X	X
	Davies 2020			X	X
	Dawood 2019				X	X		X
	Department of Veteran Affairs 2016				X		X
	Douglas 2011			X	X
	Duncan 2003	X	X		X
	Edwards 2023	X	X		X
	George 2023				X
	Holland 2022	X				X		X
	Houston Methodist 2018	X	X		X			X
	Iwenwanne 2019					X
	Johnson 2017				X
	Jurblum 2023			X	X				X
	Kidd 2015	X			X
	Knibbs 2023	X			X
	Landes 2023	X	X		X			X		X
	Landro 2014				X			X
	Lankston 2010	X	X		X		X
	Marshall 2022				X
	Muralman 2024				X
	Nordic Art Initiative 2017					X
	Paintings in Hospitals 2022	X	X		X			X
	Reed 2007								X
	Starlight Children's Foundation 2022					X		X
	Stoppard 2021				X
	Sutter Health 2023	X	X		X			X
	Webb 2023			X		X		X
	Wecker 2019	X	X		X			X
	Willmoth 2021	X	X		X
	Grey Literature Count	14	10	5	27	7	4	13	2	2
	Total Count	24	15	7	48	12	8	21	2	4

## Sheet: Type of Facility
	Type of Facility Analysis
	PEER-REVIEWED			GRAY LITERATURE
	Type of Facility	Citation		Type of Facility	Citation
	Non-Speciality Hospital (20 total)	Baumann 2013		Non-Speciality Hospitals (15 total)	Ball 2018
		Beukeboom 2012			Bruce-Gordon 2023
		Caspari 2007			Clementi 2019
		Caspari 2011			Cleveland Clinic 2016
		Dalke 2006			Davies 2020
		Farrell 2016			Douglas 2011
		Gao 2021			Duncan 2003
		Gashoot 2022			Edwards 2023
		Gore 2022			Houston Methodist 2018
		Hamed 2019			Landes 2023
		Hill 2020			Landro 2014
		Ho 2015			Lankston 2010
		Karnik 2014			Paintings in Hospitals 2022
		McCabe 2011			Sutter Health 2023
		McCunn 2020			Wecker 2019
		Mendelson 2023		Mental Health Facility (6 total)	Johnson 2017
		Mroczek 2005			Jurblum 2023
		Nielsen 2017			Kidd 2015
		Saarinen 2023			Marshall 2022
		Trevisani 2010			Stoppard 2021
	Pediatric Hospital (5 total)	Abulawi 2023			Willmoth 2021
		Monti 2012		Hospital General - with Veterans Care Facility (1 total)	Cohen 1996
		Payam 2023		Hospital General - in Correctional Setting (1 total)	Reed 2007
		Pearson 2018		Veterans Care Facility (1 total)	US Dept Veteran Affairs 2016
		Saraiva 2022		Pediatric Clinic (1 total)	Knibbs 2023
	Pediatric Rehabilitation Center (1 total)	Biddiss 2019		Pediatric Hospital (5 total)	Dawood 2019
	Cancer Center/Radiation (2 total)	Bonett 2015			Holland 2022
		Lone 2021			Nordic Art Initiative 2017
	Mental Health Care (5 total)	Butler 2020			Starlight Children's Foundation 2022
		Csipke 2016			Webb 2023
		Huet & Holttum 2016		Pediatric Mental Health (1 total)	Iwenwanne 2019
		Nanda 2011		Cancer Center/Radiation (1 total)	George 2023
		Sui 2023		Rehabilitation Center (1 total)	Mural Man 2024
	Long-Term Care Facility (2 total)	Bae 2022
		Windle 2018

## Sheet: Healthcare Setting
	Healthcare Setting Analysis
	PEER-REVIEWED				GRAY LITERATURE
	Private/Public	Healthcare Setting	Citation		Private/Public	Healthcare Setting	Citation
	Private Spaces (9 total)	Patient rooms (8 total)	Bonett 2015		Private Spaces (6 total)	Patient Rooms (4 total)	Douglas 2011
			Gore 2022				George 2023
			Gao 2021				Johnson 2017
			Gashoot 2022				Kidd 2015
			Hill 2020			Emergency (1 total)	Jurblum 2023
			McCabe 2011			Treatment Rooms (1 total)	Mural Man 2024
			Mendelson 2023		Public Spaces (7 total)	Public Spaces - Not Specified (e.g., Corridors, Lobbies, Lounges)	Bruce-Gordon 2023
			Pearson 2018				Houston Methodist 2018
		Emergency room (1 total)	Baumann 2013				Landro 2014
	Public Spaces (10 total)	Corridors (1 total)	Saarinen 2023				Marshall 2022
		Entrance, atrium, and corridors (2 total)	Abulawi 2023				Paintings in Hospitals 2022
			Trevisani 2010				Sutter Health 2023
		Gallery or general space in healthcare facility (3 total)	Ho 2015				Willmoth 2021
			Huet & Holttum 2016		Combination of Spaces (8 total)	Pub & Patient Rooms (4 total)	Cleveland Clinic 2016
			Lone 2021				Knibbs 2023
		Lounge (2 total)	Nanda 2011				Webb 2023
			Nielsen 2017				Wecker 2019
		Waiting Rooms (2 total)	Beukeboom 2012			Public Spaces & Treatment Rooms (4 total)	Davies 2020
			Biddiss 2019				Dawood 2019
	Combination of Spaces (8 total)	Patient rooms and corridors of hospital (2 total)	Bae 2022				Landes 2023
		Corridors, Seating Area, Family Room, TV Room, Communal Lounge, Interview Room, Conference Room	Butler 2020				Stoppard 2021
		Public & clinical corridors, Exam Rooms, Patient Rooms	Karnik 2014		None Above (12 total)	Listing of Multiple Combinations (7 total)	Cohen 1996
		Corridors, Public Room	Monti 2012				Duncan 2003
		Lobby and Patient rooms (1 total)	Hamed 2019				Holland 2022
		Waiting Room; Primary corridor (1 total)	McCunn 2020				Lankston 2010
		Corridors & Staff Areas (1 total)	Payam 2023				Nordic Art Initiative 2017
		Long-Term Care units with lounges for visitors (1 total)	Saraiva 2022				Reed 2007
	Not Specified and/or Listing of Myriad Combinations (8 total)	Listing of Myriad Combinations (2 total)	Dalke 2006				Starlight Children's Foundation 2022
			Farrell 2016			Not specified (5 total)	Ball 2018
		Not specified (6 total)	Caspari 2007				Clementi 2019
			Caspari 2011				Edwards 2023
			Csipke 2016				Iwenwanne 2019
			Mroczek 2005				US Dept Veteran Affairs 2016
			Sui 2023
			Windle 2018

## Sheet: Intervention
	Intervention Analysis
	PEER-REVIEWED			GRAY LITERATURE
	Type of Visual Art	Citation		Type of Visual Art	Citation
	Paintings (4 total)	Hill 2020		Multimedia (13 total)	Bruce-Gordon 2023
		Nielsen 2017			Cleveland Clinic 2016
		Saarinen 2023			Cohen 1996
		Sui 2023			Dawood 2019
	Paintings & Drawings (1 total)	Ho 2015			Houston Methodist 2018
	Paintings & Photography (1 total)	Nanda 2011			Knibbs 2023
	Paintings, Murals, and posters (1 total)	Abulawi 2023			Landes 2023
	Photography (4 total)	Bonett 2015			Landro 2014
		Beukeboom 2012			Lankston 2010
		Mendelson 2023			Paintings in Hospitals 2022
		Trevisani 2010			Starlight Children's Foundation 2022
	Photography & Other Media (3 total)	Bae 2022			Stoppard 2021
		Gashoot 2022			US Dept Veteran Affairs 2016
		Baumann 2013		Murals (5 total)	Jurblum 2023
	Murals (4 total)	Butler 2020			Willmoth 2021
		McCunn 2020			Sutter Health 2023
		Monti 2012			Mural Man 2024
		Pearson 2018			Nordic Art Initiative 2017
	Digital Art (3 total)	Gore 2022		Paintings (3 total)	Clementi 2019
		McCabe 2011			Davies 2020
		Saraiva 2022			George 2023
	Crafts (1 total)	Gao 2021		Murals & Paintings (5 total)	Ball 2018
	Large Projection (1 total)	Biddiss 2019			Iwenwanne 2019
	Posters, Graffiti (1 total)	Payam			Reed 2007
	Other - architectonic (1 total)	Caspari 2011			Marshall 2022
	Multimedia (6 total)	Caspari 2007			Webb 2023
		Dalke 2006		Murals & Photography (1 total)	Johnson 2017
		Farrell 2016		Murals & Sculpture (1 total)	Holland 2022
		Huet & Holttum 2016		Paintings, Murals, Textiles (1 total)	Duncan 2003
		Karnik 2014		Paintings, Murals, Sculptures (1 total)	Wecker 2019
		Lone 2021		Photography & Digital Art (1 total)	Kidd 2015
	Not Specified (4 total)	Hamed 2019		Not Specified (2 total)	Douglas 2011
		Mroczek 2005			Edwards 2023
		Windle 2018
		Csipke 2016

## Sheet: Outcomes
	Well-being, Wellness, & Belonging Outcomes Analysis
	Citation	Improved Quality of Life	Reduced Isolation	Improved Physical Attributes	Improved Mental Health	Positive Distraction	Improved Emotional Well-being	Improved Healthcare Experience	Improved Sense of Belonging
	Peer-Reviewed Literature (35 total)
	Abulawi 2023
	Bae 2022		x
	Baumann 2013
	Beukeboom 2012										Matrix Key
	Biddiss 2018
	Bonett 2015										Color	Outcome Population(s)
	Butler 2020											Patients
	Caspari 2007
	Caspari 2011											Staff
	Csipke 2016
	Dalke 2006											Visitors
	Farrell 2016
	Gao 2021											Patients + Staff
	Gashoot 2022
	Gore 2022											Patients + Visitors
	Hamed 2019
	Hill 2020											Patients + Staff + Visitors
	Ho 2015
	Huet & Holttum 2016
	Karnik 2014
	Lone 2021
	McCabe 2011
	McCunn 2020
	Mendelson 2023
	Monti 2012
	Mroczek 2005
	Nanda 2011
	Nielsen 2017
	Payam 2023
	Pearson 2019
	Saarinen 2023
	Saraiva 2022
	Sui 2023
	Trevisani 2010
	Windle 2018
	PR Patient Count	2	2	3	5	13	18	13	5
	PR Staff Count					2	5	1	4
	PR Visitor Count						4	5
	Gray Literature that Included Detailed Method Descriptions and Reported Outcomes (5 total)
	Clementi 2019
	Cohen 1996
	Duncan 2003
	George 2023
	Kidd 2015
	GL Patient Count		2	1		2	4	1	1
	GL Staff Count						2	1
	GL Visitor Count						1
	Total Patient Count	2	4	4	5	15	22	14	6
	Total Staff Count					2	7	2	4
	Total Visitor Count						5	5
